# Supplementary material for: Rescue-like behavior in a bystander mouse toward anesthetized conspecifics promotes arousal via a tongue-brain connection
Source: Sci Adv. 2025 Jan 22;11(4):eadq3874. doi: 10.1126/sciadv.adq3874 (PMC11753405; doi:10.1126/sciadv.adq3874)
Supplement: Supplementary file 2 — Movies S1 to S5 [file sciadv.adq3874_movies_s1_to_s5.zip]

Archive with 5 entries (5 files):
- adq3874_movie_s1.mp4
- adq3874_movie_s2.mp4
- adq3874_movie_s3.mp4
- adq3874_movie_s4.mp4
- adq3874_movie_s5.mp4
